# Supplementary material for: Recognizing ALBI Grade in Child-Pugh A Patients at a Glance: Mathematical Simulation and Large-Scale Clinical Validation
Source: Diagnostics (Basel). 2026 Jan 23;16(3):370. doi: 10.3390/diagnostics16030370 (PMC12896421; doi:10.3390/diagnostics16030370)
Supplement: Supplementary file 1 [file diagnostics-16-00370-s001.zip]

Archive with 1 entries (1 files):
- diagnostics-4046091-supplementary.pdf
